# Supplementary material for: Global burden of atrial fibrillation attributable to high body mass index from 1990 to 2021: findings from the Global Burden of Disease Study 2021
Source: BMC Cardiovasc Disord. 2024 Oct 8;24:542. doi: 10.1186/s12872-024-04202-5 (PMC11459850; doi:10.1186/s12872-024-04202-5)
Supplement: Supplementary file 1 — Supplementary Material 1: Table S1. Deaths, ASDR, ASRDALYs of AF attributable to high BMI in 1990 and 2021, and their EAPC (1990-2021) in male. Table S2. Deaths, ASDR, ASRDALYs of AF attributable to high BMI in 1990 and 2021, and their EAPC (1990-2021) in female. Table S3. The death cases and ASDR of AF burden attributable to high BMI of each age group (30-95+ years, 5-year intervals) in 1990 and 2021. Table S4. The death number of three age groups in different regions from 1990-2021. Fig.S1 Global burden of high BMI-related AF among 204 countries and territories by sex in 2021, related to Fig. 1. Fig. S2 Temporal trends of AF burden attributable to high BMI by gender from 1990 to 2021, related to Fig. 2. Fig. S3 Sex differences and trends in high BMI-related AF in different regions from 1990 to 2021, related to Fig. 4. Fig. S4 AF burden attributable to high BMI and the trends by age groups in different regions, related to Fig. 5. [file 12872_2024_4202_MOESM1_ESM.zip]

Archive with 21 entries (21 files):
- FigureS1A.jpg
- FigureS1B.jpg
- FigureS1C.jpg
- FigureS1D.jpg
- FigureS1E.jpg
- FigureS1F.jpg
- FigureS1G.jpg
- FigureS1H.jpg
- FigureS2A.jpg
- FigureS2B.jpg
- FigureS2C.jpg
- FigureS2D.jpg
- FigureS3A.jpg
- FigureS3B.jpg
- FigureS3C.jpg
- FigureS3D.jpg
- FigureS4A.jpg
- FigureS4B.jpg
- FigureS4C.jpg
- FigureS4D.jpg
- table and title.docx
